# Supplementary material for: Methyltransferase-like 3/14-mediated m6A Silencing of GPx3 Drives Lipophagy Dysfunction and Ferroptosis Resistance in Colorectal Cancer
Source: Research (Wash D C). 2026 May 11;9:1273. doi: 10.34133/research.1273 (PMC13158459; doi:10.34133/research.1273)
Supplement: Supplementary 1 — Figs. S1 to S7 Uncropped Western Blot Plasmid Information List of Abbreviations [file research.1273.f1.zip]

Archive with 11 entries (11 files):
- List of abbreviations.docx
- List of abbreviations.pdf
- Supplementary Fig._1.tif
- Supplementary Fig._2.tif
- Supplementary Fig._3.tif
- Supplementary Fig._4.tif
- Supplementary Fig._5.tif
- Supplementary Fig._6.tif
- Supplementary Fig._7.tif
- Plasmid Information.pdf
- Uncropped_Western_Blot.pdf
